# Supplementary material for: Performance of FACSPresto Point-of-Care Instrument for CD4-T Cell Enumeration in Human Immunodeficiency Virus (HIV)-Infected Patients Attending Care and Treatment Clinics in Belgium and Tanzania
Source: PLoS One. 2017 Jan 27;12(1):e0170248. doi: 10.1371/journal.pone.0170248 (PMC5271305; doi:10.1371/journal.pone.0170248)
Supplement: S2 File — 1. Adverse events; 2. Intra-assay precision; 3. Inter-assay precision; 4. Instrument precision; 5. Intra-instrument precision (operator 1); 6. Intra-instrument precision (operator 2); 7. Intra-instrument precision (operator 3); 8. Trueness data on FACSPresto; 9. Trueness data on FACSPresto; 10. CD-Chex Plus BC Streck on FACSPresto. (XLSX) [file pone.0170248.s002.xlsx]

## Sheet: Adverse events
	MUHIMBILI UNIVERSITY OF HEALTH AND ALLIED SCIENCES
	DEPARTMENT OF MICROBIOLOGY AND IMMUNOLOGY
	United Nations Road, Upanga, P. O. Box 65001, Dar es Salaam, Tanzania
	Failure Reporting Log
S/N	Sample ID	sample type	Error code/Details of the event	Corrective action done	Remarks	Lab technician initial
1	11	Capillary	6BOD/CD4 results did not display, only Hb results showed	The same cartridge was taken into another analyzer; results not displayed. The same cartridge was re-run in the first analyzer, still results not displayed	Total failure	1
2	11	Venous	6BOD/CD4 results did not display, only Hb results showed	The cartridge was run again; still results not displayed. A new cartridge using the same sample was prepared, results not displayed.	Total failure	1
3	13	Venous	6BOD/CD4 results did not display, only Hb results showed	The cartridge was run again, still no results showed up. A new cartridge was used with same sample, results displayed	Failed first cartridge	1
4	15	Capillary	6BOD/CD4 results did not display, only Hb results showed	The same cartridge was taken into another analyzer; results not displayed. The same cartridge was re-run in the first analyzer, still results not displayed	Total failure	1
5	15	Venous	6BOD/CD4 results did not display, only Hb results showed	The cartridge was run again; still results not displayed. A new cartridge using the same sample was prepared, results not displayed.	Total failure	1
6	16	Venous	6BO2/ CD4 results not displayed, only Hb results displayed	The same cartridge was run again; the same error code displayed. A new cartridge using the same sample was prepared and run, this time results were displayed	Failed first cartridge	2
7	18	Venous	6BO2/CD4 and Hb results were not displayed	The cartridge was run again, still no results showed up. A new cartridge was used with same sample, results displayed	Failed first cartridge	1
8	22	Venous	6BOD/CD4 results did not display, only Hb results showed	The cartridge run again; results not displayed. A new cartridge using the same sample was prepared, this time results displayed	Failed first cartridge	3
9	24	Capillary	6BO2,6BOE/CD4 and Hb results were not displayed	The same cartridge was taken into another analyzer; results not displayed. The same cartridge was re-run in the first analyzer, still results not displayed	Total failure	3
10	39	Venous	6BO2/CD4 and Hb results were not displayed	The cartridge was run again, still no results showed up. A new cartridge was used with same sample, results displayed	Failed first cartridge	1
11	44	Capillary	6BO2/ CD4 and Hb results were not displayed	The same cartridge was taken into another analyzer; results not displayed. The same cartridge was re-run in the first analyzer, still results not displayed	Total failure	2
12	45	Capillary	6BO2/ CD4 and Hb results were not displayed	The same cartridge was taken into another analyzer; results not displayed. The same cartridge was re-run in the first analyzer, still results not displayed	Total failure	2
13	47	Capillary	6BO2/CD4 and Hb results were not displayed	The same cartridge was taken into another analyzer; results not displayed. The same cartridge was re-run in the first analyzer, still results not displayed	Total failure	1
14	48	Venous	6BO2/CD4 and Hb results were not displayed	The cartridge was run again, still no results showed up. A new cartridge was used with same sample, results displayed	Failed first cartridge	1
15	51	Capillary	6BO2/ CD4 and Hb results were not displayed	The same cartridge was taken into another analyzer; results not displayed. The same cartridge was re-run in the first analyzer, still results not displayed	Total failure	2
16	52	Venous	6BO2/CD4 and Hb results were not displayed	The cartridge was run again, still no results showed up. A new cartridge was used with same sample, results displayed	Failed first cartridge	1
17	55	Capillary	6BO2/CD4 and Hb results were not displayed	The same cartridge was taken into another analyzer; results not displayed. The same cartridge was re-run in the first analyzer, still results not displayed	Total failure	3
18	56	Venous	6BO2/CD4 and Hb results were not displayed	The cartridge was run again, still no results showed up. A new cartridge was used with same sample, results displayed	Failed first cartridge	1
19	57	Capillary	6BO2/CD4 and Hb results were not displayed	The same cartridge was taken into another analyzer; results not displayed. The same cartridge was re-run in the first analyzer, still results not displayed	Total failure	3
20	63	Venous	6BO2CD4 and Hb results were not displayed	The same cartridge was run again; the same error code displayed. A new cartridge using the same sample was prepared and run, this time results were displayed	Failed first cartridge	2
21	74	Venous	6BO2/CD4 and Hb results were not displayed	The cartridge was run again; still results not displayed. A new cartridge using the same sample was prepared, this time results displayed	Failed first cartridge	3
22	82	Capillary	6BO2/CD4 and Hb results were not displayed	The same cartridge was taken into another analyzer; results not displayed. The same cartridge was re-run in the first analyzer, still results not displayed	Total failure	3
23	82	Venous	6BO2/CD4 and Hb results were not displayed	The cartridge was run again; still results not displayed. A new cartridge using the same sample was prepared, results not displayed.	Total failure	3
24	84	Capillary	6BO2/CD4 and Hb results were not displayed	The same cartridge was taken into another analyzer; results not displayed. The same cartridge was re-run in the first analyzer, still results not displayed	Total failure	1
25	86	Capillary	6BO2/CD4 and Hb results were not displayed	The same cartridge was taken into another analyzer; results not displayed. The same cartridge was re-run in the first analyzer, still results not displayed	Total failure	2
26	91	Capillary	6BO2/CD4 and Hb results were not displayed	The same cartridge was taken into another analyzer; results not displayed. The same cartridge was re-run in the first analyzer, still results not displayed	Total failure	2
27	91	Venous	6B02/CD4 and Hb results were not displayed	The same cartridge was run again; the same error code displayed. A new cartridge using the same sample was prepared and run, results still not displayed	Total failure	2
28	96	Venous	6 BOD/CD4 results were not displayed, only Hb results were shown	The same cartridge was run again; the same error code displayed. A new cartridge using the same sample was prepared and run, results still not displayed	Total failure	2
29	98	Venous	6BO2/CD4 and Hb results were not displayed	The cartridge was run again; still results not displayed. A new cartridge using the same sample was prepared, results not displayed.	Total failure	3
30	104	Venous	6BO2/CD4 and Hb results were not displayed	The cartridge was run again, still no results showed up. A new cartridge was used with same sample, results displayed	Failed first cartridge	1
31	108	Capillary	6BO2/CD4 and Hb results were not displayed	The same cartridge was taken into another analyzer; results not displayed. The same cartridge was re-run in the first analyzer, still results not displayed	Total failure	1
32	111	Venous	6BO2/ results did not display	The cartridge was run again; still results not displayed. A new cartridge using the same sample was prepared, results not displayed.	Total failure	3
33	116	Venous	6BO2/ results did not display	The cartridge was run again; still results not displayed. A new cartridge using the same sample was prepared, results not displayed.	Total failure	3
34	121	Venous	6BO2/CD4 and Hb results were not displayed	The cartridge was run again; still results not displayed. A new cartridge using the same sample was prepared, results not displayed.	Total failure	1
35	126	Capillary	6BO2/CD4 and Hb results were not displayed	The same cartridge was taken into another analyzer; results not displayed. The same cartridge was re-run in the first analyzer, still results not displayed	Total failure	1
36	128	Venous	6BO2/CD4 and Hb results were not displayed	The cartridge was run again; still results not displayed. A new cartridge using the same sample was prepared, results not displayed.	Total failure	1
37	130	Venous	6BO2/CD4 and Hb results were not displayed	The cartridge was run again; still results not displayed. A new cartridge using the same sample was prepared, results not displayed.	Total failure	1
38	133	Venous	6BO2/CD4 and Hb results were not displayed	The cartridge was run again; still results not displayed. A new cartridge using the same sample was prepared, results not displayed.	Total failure	1
39	141	Capillary	6BO2/CD4 and Hb results were not displayed	The same cartridge was taken into another analyzer; results not displayed. The same cartridge was re-run in the first analyzer, still results not displayed	Total failure	1
40	144	Capillary	6BO2/CD4 and Hb results were not displayed	The same cartridge was taken into another analyzer; results not displayed. The same cartridge was re-run in the first analyzer, this time results displayed	Total failure	1
41	152	Venous	6 BOD/CD4 results were not displayed, only Hb results were shown	The same cartridge was run again; the same error code displayed. A new cartridge using the same sample was prepared and run, results still not displayed	Total failure	2
42	160	Capillary	6BO2/CD4 and Hb results were not displayed	The same cartridge was taken into another analyzer; results not displayed. The same cartridge was re-run in the first analyzer, still results not displayed	Total failure	1
43	161	Capillary	6BO2/CD4 and Hb results were not displayed	The same cartridge was taken into another analyzer; results not displayed. The same cartridge was re-run in the first analyzer, still results not displayed	Total failure	1
44	163	Venous	6BO2/CD4 and Hb results were not displayed	The cartridge was run again, still no results showed up. A new cartridge was used with same sample, results displayed	Failed first cartridge	1
45	170	Venous	6BO2/ results did not display	The cartridge was run again; still results not displayed. A new cartridge using the same sample was prepared, this time results displayed	Failed first cartridge	3
46	174	Venous	6BO2, 6BOD/results did not display	The cartridge was run again; still results not displayed. A new cartridge using the same sample was prepared, this time results displayed	Failed first cartridge	3
47	178	Venous	6BO2/CD4 and Hb results were not displayed	The cartridge was run again, still no results showed up. A new cartridge was used with same sample, results displayed	Failed first cartridge	1
48	181	Venous	6BO2/CD4 and Hb results were not displayed	The cartridge was put in the analyzer again, still results were not displayed, same sample was prepared again in a new cartridge and read results were displayed.	Failed first cartridge	2
49	217	Venous	6 BOD/CD4 results were not displayed, only Hb results were shown	The same cartridge was run again; the same error code displayed. A new cartridge using the same sample was prepared and run, results still not displayed	Total failure	2
50	228	Venous	6 BOD/CD4 results were not displayed, only Hb results were shown	The same cartridge was run again; the same error code displayed. A new cartridge using the same sample was prepared and run, results still not displayed	Total failure	2
51	239	Capillary	6BO2/CD4 and Hb results were not displayed	The same cartridge was taken into another analyzer; results not displayed. The same cartridge was re-run in the first analyzer, still results not displayed	Total failure	3
52	239	Venous	6BO2/CD4 and Hb results were not displayed	The cartridge was run again; still results not displayed. A new cartridge using the same sample was prepared, results not displayed.	Total failure	3
53	17	Venous	6BOD/CD4 results did not display, only Hb results showed	The cartridge was run again, still no results showed up. A new cartridge was used with same sample, results displayed	Failed first cartridge	1
54	3A - 6th run	Venous	6BO2/CD4 and Hb results were not displayed	The cartridge was run again; still results not displayed. A new cartridge using the same sample was prepared, this time results displayed	Failed first cartridge	3
55	B1 6 hours	Venous	6 BO2/CD4 and Hb results not displayed	The cartridge was run again, still no results showed up. A new cartridge was used with same sample, results displayed	Failed first cartridge	1
56	B10 48 hours	Venous	6 BO2/CD4 and Hb results not displayed	The cartridge was run ; still no results showed up. A new cartridge was used with same sample, still no result displayed	Total failure	1
57	B2 48 hours	Venous	6 BO2/CD4 and Hb results not displayed	The cartridge was run ; still no results showed up. A new cartridge was used with same sample, still no result displayed	Total failure	1
58	B3 24 hours	Venous	6BOF/6BO2/CD4 and Hb results were not displayed	The cartridge was run ; still no results showed up. A new cartridge was used with same sample, still no result displayed	Total failure	1
59	B5 48 hours	Venous	6 BO2/CD4 and Hb results not displayed	The cartridge was run ; still no results showed up. A new cartridge was used with same sample, still no result displayed	Total failure	1
60	B6 6 hours	Venous	6 BO2/CD4 and Hb results not displayed	The cartridge was run again, still no results showed up. A new cartridge was used with same sample, results displayed	Failed first cartridge	1
61	B8 48 hours	Venous	6 BO2/CD4 and Hb results not displayed	The cartridge was run ; still no results showed up. A new cartridge was used with same sample, still no result displayed	Total failure	1
62	B9 0 hours	Venous	6BO2/6BOD/CD4 and Hb results were not displayed	The cartridge was run again, still no results showed up. A new cartridge was used with same sample, results displayed	Failed first cartridge	1
63	B9 48 hours	Venous	6 BO2/CD4 and Hb results not displayed	The cartridge was run ; still no results showed up. A new cartridge was used with same sample, still no result displayed	Total failure	1
64	C15 4th run	Venous	6 BO2/CD4 and Hb results were not displayed	The cartridge run again; results not displayed. A new cartridge using the same sample was prepared, this time results displayed	Failed first cartridge	3
65	D3 6th run	Venous	6BO2/CD4 and Hb results were not displayed	The cartridge run again; results not displayed. A new cartridge using the same sample was prepared, this time results displayed	Failed first cartridge	3
66	D4 6th run	Venous	6BO2/CD4 and Hb results were not displayed	The cartridge was run again, still no results showed up. A new cartridge was used with same sample, results displayed	Failed first cartridge	2
67	D4 6th run	Venous	6BO2/cD4 and Hb results were not displayed	The cartridge run again; results not displayed. A new cartridge using the same sample was prepared, this time results displayed	Failed first cartridge	2
68	D4, 8th run	Venous	6BO2/CD4 and Hb results were not displayed	The same cartridge was run again; the same error code displayed. A new cartridge using the same sample was prepared and run, this time results were displayed	Failed first cartridge	3
69	D5, 2nd run	Venous	6BO2/ CD4 and Hb results were not displayed	The same cartridge was run again; the same error code displayed. A new cartridge using the same sample was prepared and run, this time results were displayed	Failed first cartridge	2
70	PC-L	Low control	6BO2,6BOF/results did not display	The cartridge was run again, still results did not display. Anew cartridge was prepared, results displayed and control passed.	Failed first cartridge	1
71	PC-N	Normal control	6BO2/Process control did not display results, showed the error code	Another process control was prepared from a different tube, results displayed but below manufactures range. A new cartridge from the third tube of process control was prepared, results displayed and control passed.	Failed first cartridge	1
72	PC-N	Normal Control	6BO2/Process control did not display results instead it showed the error code	Another process control was prepared from a different tube, results displayed but below manufacturer’s range. A new cartridge from the third tube of process control was prepared, results were displayed	Failed first cartridge	2
73	PC-N	Normal control	6BO2/Process control did not display results instead it showed the error code	Another process control was prepared from a different tube, results displayed but below manufacturer’s range. A new cartridge from the third tube of process control was prepared, results displayed	Failed first cartridge	2
74	PC-N	Normal control	6BO2/Process control did not display results instead it showed the error code	Another process control was prepared from a different tube, results displayed but below manufacturer’s range. A new cartridge from the third tube of process control was prepared, results were displayed, control passed	Failed first cartridge	2
75	PC-N	Normal control	6BO2/Process control did not display results instead it showed the error code	Another process control was prepared from a different tube, result displayed but below manufactures range. A new cartridge from the third tube process control was prepared, results not displayed	Total failure	3
76	PC-N	Normal control	6BO2/Process control did not display results instead it showed the error code	Another process control was prepared from a different tube, result displayed but below manufactures range. A new cartridge from the third tube process control was prepared, results displayed	Failed first cartridge	3
77	PC-N	Normal control	6BO2/Process control did not display results instead it showed the error code	Another process control was prepared from a different tube, result displayed but below manufactures range. A new cartridge from the third tube process control was prepared, results not displayed	Total failure	3
78	PC-N	Normal control	6BO2/process control did not display results instead it showed the error code	Another process control was prepared from a different tube, result displayed but below manufactures range. A new cartridge from the third tube process control was prepared, results not displayed	Total failure	3
79	PC-N	Normal control	6BO2/Process control did not display results instead it showed the error code	Another process control was prepared from a different tube, still the same error code appeared, the cartridge was put again in the analyzer, results were displayed but below manufactures range. A new cartridge from the third tube of process control was prepared, results displayed and the control passed.	Failed first cartridge	3

## Sheet: Intra assay-10
		MUHIMBILI UNIVERSITYOF HEALTH AND ALLIED SCIENCES
		DEPARTMENT OF MICROBIOLOGY AND IMMUNOLGY
	United Nations Road, Upanga. P.O. Box 65001, Dar es Salaam, Tanzania
			Intra Assay Precision Results
	Instrument:		FACS PRESTO		Serial No :		MG65100000058
	Sample A1					Sample A6
	Sample Aliquots	CD4 Counts	CD4 %	Hb		Sample Aliquots	CD4 Counts	CD4 %	Hb
	R1	152	13.29	12		R1	132	15.96	9.3
	R2	155	13.19	12.1		R2	133	16.07	9.3
	R3	187	15.85	11.7		R3	131	16.11	9.4
	R4	129	11.53	11.4		R4	132	15.51	9.7
	R5	151	13.26	12.1		R5	123	15.54	9.1
	R6	183	15.67	12.1		R6	140	17.24	8.7
	R7	152	13.54	12		R7	138	17.05	8.8
	R8	188	16.13	11.9		R8	123	15.96	9.5
	R9	151	13.12	12		R9	134	16.73	8.4
	R10	146	12.65	11.6		R10	131	16.42	8.7
	Sample A2					Sample A7
	Sample Aliquots	CD4 Counts	CD4 %	Hb		Sample Aliquots	CD4 Counts	CD4 %	Hb
	R1	129	10.2	11.1		R1	253	18.34	6
	R2	120	9.37	11.4		R2	250	18.25	6
	R3	120	9.18	11.1		R3	262	18.56	6.2
	R4	125	9.86	11.2		R4	258	18.4	6
	R5	121	9.4	11.7		R5	254	18.22	5.8
	R6	120	9.41	11.1		R6	256	18.38	5.7
	R7	122	9.51	11.3		R7	260	18.33	6.2
	R8	153	11.06	11.2		R8	258	18.36	6.2
	R9	143	10.89	11.6		R9	259	18.37	6.3
	R10	140	10.21	11.6		R10	260	18.43	6
	Sample A3					Sample A8
	Sample Aliquots	CD4 Counts	CD4 %	Hb		Sample Aliquots	CD4 Counts	CD4 %	Hb
	R1	125	20.18	8.5		R1	241	18.88	12.3
	R2	120	19.15	7		R2	236	18.32	12.2
	R3	144	21.62	7.9		R3	263	18.52	6.2
	R4	119	18.14	7.5		R4	262	18.31	6.1
	R5	115	18.61	6.9		R5	241	19.05	12.3
	R6	127	20.48	8.3		R6	258	17.95	6.3
	R7	107	18.36	7.6		R7	242	18.99	12.3
	R8	135	21.28	8.1		R8	260	18.23	6.3
	R9	121	18.37	7.8		R9	259	18.31	5.8
	R10	121	19.06	8.5		R10	240	19.05	12.3
	Sample A4					Sample A9
	Sample Aliquots	CD4 Counts	CD4 %	Hb		Sample Aliquots	CD4 Counts	CD4 %	Hb
	R1	105	11.22	12.7		R1	141	12.24	9.7
	R2	92	10.17	11.8		R2	137	12.1	9.6
	R3	94	9.71	12.4		R3	118	12.21	12.8
	R4	97	10.53	12.6		R4	103	10.86	12.5
	R5	113	12.1	12.4		R5	141	12.46	10
	R6	95	10.32	12		R6	140	12.32	9
	R7	106	11.35	12.4		R7	116	10.67	9.7
	R8	98	10.4	12.1		R8	145	12.96	9.4
	R9	77	8.54	12.7		R9	125	11.26	9.5
	R10	98	10.29	11.6		R10	139	12.53	9.6
	Sample A5					Sample A10
	Sample Aliquots	CD4 Counts	CD4 %	Hb		Sample Aliquots	CD4 Counts	CD4 %	Hb
	R1	240	12.78	9.6		R1	262	10.59	8
	R2	256	13.54	9.8		R2	260	10.6	8.1
	R3	260	13.78	9.5		R3	261	10.48	8.2
	R4	255	13.5	9.7		R4	232	18.43	12.3
	R5	264	14.02	9.6		R5	233	18.56	12.2
	R6	255	13.6	10.1		R6	235	18.61	12.2
	R7	266	14.08	9.6		R7	264	10.57	7.9
	R8	241	12.97	9.8		R8	256	10.24	7.8
	R9	266	14.02	9.5		R9	267	10.7	7.7
	R10	259	13.72	9.6		R10	262	10.73	8

## Sheet: Inter assay-10
	MUHIMBILI UNIVERSITYOF HEALTH AND ALLIED SCIENCES
	DEPARTMENT OF MICROBIOLOGY AND IMMUNOLGY
	United Nations Road, Upanga. P.O. Box 65001, Dar es Salaam, Tanzania
				Inter Assay Precision Results
	Instrument:		FACS PRESTO			Serial No:		MG65100000060
	INTER - ASSAY VARIATION COUNTS
	Sample ID	ZERO HOURS		SIX HOURS		24 HOURS		48 HOURS
		CD4 Counts	Hb	CD4 Count	Hb	CD4 Counts	Hb	CD4 Count	Hb
	B1	199	11.1	201	11.5	175	11.1	175	10.8
	B2	502	9	480	8.6	461	8.9	*	*
	B3	127	11.8	150	12.6	*	*	*	11
	B4	203	10.2	219	10	222	10.6	178	9.6
	B5	519	13.3	474	12.9	489	12.6	*	*
	B6	112	13.1	112	11.8	128	12.5	77	11.6
	B7	214	10.1	222	9.8	246	10.6	202	10.1
	B8	143	9.8	142	10.1	161	9.9	*	*
	B9	221	10.4	249	10.6	232	10.7	*	*
	B10	317	11.7	327	11.9	356	11.7	*	*
	INTER - ASSAY VARIATION PERCENTAGES
	Sample ID	ZERO HOURS		SIX HOURS		24 HOURS		48 HOURS
		CD4%		CD4%		CD4%		CD4%
	B1	14.54		15.27		14.41		15.8
	B2	38.08		37.66		37.57		*
	B3	8.52		10.09		*		*
	B4	14.96		16.22		17.25		15.14
	B5	28.13		25.16		27.92		*
	B6	5.39		5.74		6.62		4.56
	B7	12.85		13.06		16.05		14.56
	B8	11.8		12.27		13.79		*
	B9	8.27		9.18		8.6		*
	B10	9.06		8.66		10.27		*
	* Results not displayed

## Sheet: Instrument precision-15
	MUHIMBILI UNIVERSITYOF HEALTH AND ALLIED SCIENCES
	DEPARTMENT OF MICROBIOLOGY AND IMMUNOLGY
	United Nations Road, Upanga.P. O. Box 65001, Dar es Salaam, Tanzania
			Instrument precision results
	Instrument	Facs presto
	Sample C1 Capillary		SN:MG100000059			Sample C1 Venous		SN:MG100000059
	Sample Aliquots	CD4 Count	CD4 %	Hb		Sample Aliquots	CD4 Count	CD4 %	Hb
	R1	186	13.16	12.5		R1	156	13.59	12.2
	R2	187	13.24	12.6		R2	158	13.61	12.3
	R3	185	13	12.4		R3	163	14.03	11.9
	R4	183	12.96	12.1		R4	158	13.49	12.1
	R5	180	12.81	12.4		R5	161	13.78	12.2
	R6	183	12.95	13		R6	156	13.37	11.9
	R7	186	13.12	12.5		R7	159	13.54	11.9
	R8	186	13.2	12.7		R8	152	13.25	12
	R9	178	12.63	12.5		R9	163	14.05	12.9
	R10	182	13.06	12.6		R10	156	13.61	12.5
	Sample C2 Capillary		SN:MG100000059			Sample C2 Venous		SN:MG100000059
	Sample Aliquots	CD4 Count	CD4 %	Hb		Sample Aliquots	CD4 Count	CD4 %	Hb
	R1	170	9.48	10.8		R1	128	9.75	10.9
	R2	170	9.41	11.5		R2	129	9.89	10.8
	R3	175	9.69	11.3		R3	133	10.13	11
	R4	169	9.39	11.3		R4	132	10.07	10.9
	R5	171	9.45	11.3		R5	125	9.55	11.1
	R6	171	9.44	11.2		R6	130	9.84	11.2
	R7	172	9.52	11.6		R7	123	9.38	11.3
	R8	170	9.45	11.9		R8	127	9.59	11.5
	R9	169	9.39	11.6		R9	129	9.72	11.6
	R10	171	9.59	11.7		R10	131	9.84	11.4
	Sample C3 Capillary		SN:MG100000060			Sample C3 Venous		SN:MG100000060
	Sample Aliquots	CD4 Count	CD4 %	Hb		Sample Aliquots	CD4 Count	CD4 %	Hb
	R1	143	15.62	9.4		R1	112	18.57	7.9
	R2	141	15.56	9.5		R2	115	19.25	7.8
	R3	139	15.34	9.1		R3	122	20.16	7.6
	R4	136	15.46	9.8		R4	129	21.1	8.2
	R5	142	15.9	9.6		R5	113	18.84	7.7
	R6	139	15.3	9.2		R6	116	19.19	7.9
	R7	140	15.72	9.5		R7	130	21.13	7.6
	R8	145	16.19	9.5		R8	126	20.79	7.7
	R9	141	15.89	9.7		R9	116	19.12	8.3
	R10	141	16.05	9.1		R10	128	20.74	8
	Sample C4 Capillary		SN:MG100000060			Sample C4 Venous		SN:MG100000060
	Sample Aliquots	CD4 Count	CD4 %	Hb		Sample Aliquots	CD4 Count	CD4 %	Hb
	R1	111	11.06	12.2		R1	106	11.51	13.2
	R2	108	10.78	12.8		R2	109	11.87	13.1
	R3	116	11.49	12.4		R3	111	12.1	12.6
	R4	114	11.27	12.4		R4	111	11.96	12.7
	R5	110	10.95	12.4		R5	111	11.85	12.5
	R6	112	11.17	12.7		R6	110	11.8	12.5
	R7	109	11.01	12.7		R7	110	11.75	12.7
	R8	119	11.81	12.7		R8	107	11.48	12.5
	R9	116	11.54	12.2		R9	111	12.03	12.7
	R10	106	10.59	12.2		R10	109	11.74	12.7
	Sample C5 Capillary		SN:MG100000060			Sample C5 Venous		SN:MG100000060
	Sample Aliquots	CD4 Count	CD4 %	Hb		Sample Aliquots	CD4 Count	CD4 %	Hb
	R1	262	11.91	10.5		R1	268	14.06	10.4
	R2	264	11.95	10.6		R2	247	13.2	10.2
	R3	262	11.93	10.5		R3	259	13.66	9.8
	R4	258	11.79	10.8		R4	257	13.36	10.4
	R5	266	12.08	10.8		R5	264	13.83	10.2
	R6	257	13.48	9.7		R6	257	13.57	10.3
	R7	253	13.3	9.8		R7	248	13.21	9.6
	R8	250	13.16	10.3		R8	261	13.63	10
	R9	252	13.22	10.1		R9	252	13.25	10
	R10	252	13.24	9.8		R10	263	13.81	9.9
	Sample C6 Capillary		SN:MG100000059			Sample C6 Venous		SN:MG100000059
	Sample Aliquots	CD4 Count	CD4 %	Hb		Sample Aliquots	CD4 Count	CD4 %	Hb
	R1	146	15.66	9.8		R1	132	16.05	9.5
	R2	136	14.63	9.8		R2	132	15.82	9.5
	R3	134	14.47	9.9		R3	135	16.09	9.6
	R4	143	15.3	9.7		R4	129	15.45	9.8
	R5	144	15.45	9.6		R5	128	15.83	9.3
	R6	141	15.03	10.1		R6	129	15.45	9.8
	R7	141	15.2	9.8		R7	130	15.53	9.8
	R8	142	15.06	9.8		R8	131	15.47	9.3
	R9	144	15.46	9.7		R9	128	15.71	10.2
	R10	144	15.33	9.3		R10	133	16.04	9.5
	Sample C7 Capillary		SN:MG100000059			Sample C7 Venous		SN:MG100000059
	Sample Aliquots	CD4 Count	CD4 %	Hb		Sample Aliquots	CD4 Count	CD4 %	Hb
	R1	300	14.15	6.7		R1	258	18.92	5.9
	R2	293	13.95	6.3		R2	255	18.71	6.1
	R3	299	14.26	6.2		R3	257	18.99	5.6
	R4	292	14.13	6.5		R4	254	18.7	6.1
	R5	292	14.11	6.7		R5	253	18.81	6.6
	R6	293	14.26	6.8		R6	256	18.67	6.5
	R7	296	14.43	6.9		R7	255	18.69	6.6
	R8	293	14.21	6.8		R8	256	18.34	6
	R9	303	14.8	6.9		R9	256	18.67	6.7
	R10	295	14.53	6.9		R10	256	18.42	6.2
	Sample C8 Capillary		SN:MG100000060			Sample C8 Venous		SN:MG100000060
	Sample Aliquots	CD4 Count	CD4 %	Hb		Sample Aliquots	CD4 Count	CD4 %	Hb
	R1	290	19.63	13.7		R1	241	18.64	11.6
	R2	245	19.05	12.5		R2	243	19.09	12.1
	R3	247	19.05	12.1		R3	243	18.95	12.5
	R4	237	18.49	11.8		R4	239	18.85	12.4
	R5	242	18.76	12.3		R5	241	18.76	12.4
	R6	236	18.36	11.8		R6	244	19.19	12.4
	R7	240	18.7	12		R7	240	18.81	12.4
	R8	240	18.83	12.4		R8	242	18.93	12.1
	R9	236	18.45	11.6		R9	243	18.91	12.3
	R10	237	18.36	11.6		R10	245	18.95	12
	Sample C9 Capillary		SN:MG100000059			Sample C9 Venous		SN:MG100000059
	Sample Aliquots	CD4 Count	CD4 %	Hb		Sample Aliquots	CD4 Count	CD4 %	Hb
	R1	154	11.57	11.7		R1	131	11.55	9.9
	R2	129	9.85	10.8		R2	124	10.96	9.7
	R3	152	11.54	11		R3	122	10.85	10
	R4	155	11.72	10.6		R4	124	11.07	9.4
	R5	118	9.23	10.5		R5	122	10.86	10.2
	R6	147	11.17	10.7		R6	135	11.82	9.6
	R7	153	11.63	10.6		R7	119	10.49	10
	R8	134	10.38	10.6		R8	121	10.74	9.9
	R9	153	11.75	11.2		R9	119	10.51	9.2
	R10	153	11.49	10.6		R10	122	10.85	9.9
	Sample C10 Capillary		SN:MG100000060			Sample C10 Venous		SN:MG100000060
	Sample Aliquots	CD4 Count	CD4 %	Hb		Sample Aliquots	CD4 Count	CD4 %	Hb
	R1	265	9.65	7.1		R1	273	10.35	7.6
	R2	268	9.77	7.8		R2	262	9.93	7.6
	R3	272	9.95	7.5		R3	270	10.18	7.7
	R4	262	9.6	7.2		R4	264	10.1	7.4
	R5	261	9.62	7.2		R5	269	10.26	7.6
	R6	259	9.51	7.5		R6	254	9.72	7.7
	R7	254	9.41	7.4		R7	271	10.31	7.5
	R8	256	9.5	7.3		R8	266	10.19	7.6
	R9	254	9.4	8.1		R9	262	10.05	7.4
	R10	259	9.61	7.9		R10	271	10.4	7.4
	Sample C11 Capillary		SN:MG100000058			Sample C11 Venous		SN:MG100000058
	Sample Aliquots	CD4 Count	CD4 %	Hb		Sample Aliquots	CD4 Count	CD4 %	Hb
	R1	270	14.66	13.2		R1	242	14.19	12.1
	R2	252	13.97	13.2		R2	243	14.36	12.2
	R3	254	14.01	12.5		R3	244	14.57	12.1
	R4	261	14.17	12.8		R4	248	14.87	11.9
	R5	256	13.98	12.8		R5	241	14.5	12.1
	R6	269	14.59	12.8		R6	242	14.39	12.2
	R7	273	14.79	12.7		R7	238	14.21	12.6
	R8	257	14.13	13.1		R8	240	14.52	12.4
	R9	271	14.58	13		R9	247	14.87	12.2
	R10	262	14.12	13.2		R10	243	14.77	12.2
	Sample C12 Capillary		SN:MG100000058			Sample C12 Venous		SN:MG100000058
	Sample Aliquots	CD4 Count	CD4 %	Hb		Sample Aliquots	CD4 Count	CD4 %	Hb
	R1	245	15.01	12.1		R1	232	14.6	10
	R2	239	14.73	12.2		R2	226	14.22	9.8
	R3	244	14.95	12.1		R3	226	14.2	9.9
	R4	242	14.85	11.9		R4	232	14.58	9.9
	R5	243	14.89	12.3		R5	224	14.18	9.9
	R6	257	14.98	12.6		R6	231	14.67	10.1
	R7	233	14.68	12.3		R7	233	14.73	10
	R8	240	14.83	12.5		R8	226	14.27	10.1
	R9	241	14.87	12.4		R9	236	14.87	10
	R10	243	14.89	12.3		R10	224	14.27	10
	Sample C13 Capillary		SN:MG100000058			Sample C13 Venous		SN:MG100000058
	Sample Aliquots	CD4 Count	CD4 %	Hb		Sample Aliquots	CD4 Count	CD4 %	Hb
	R1	141	9.84	9.1		R1	112	9.33	8.8
	R2	133	9.43	8.8		R2	112	9.21	8.6
	R3	131	9.38	8.9		R3	125	10.22	8.7
	R4	128	9.26	8.9		R4	105	8.64	8.6
	R5	133	9.42	8.8		R5	124	10.09	8.5
	R6	142	9.85	9.2		R6	108	8.83	8.8
	R7	129	9.28	8.8		R7	121	9.84	8.9
	R8	128	9.27	8.7		R8	119	9.76	8.5
	R9	128	9.23	8.8		R9	121	9.67	8.5
	R10	130	9.4	8.6		R10	108	8.8	8.7
	Sample C14 Capillary		SN:MG100000058			Sample C14 Venous		SN:MG100000058
	Sample Aliquots	CD4 Count	CD4 %	Hb		Sample Aliquots	CD4 Count	CD4 %	Hb
	R1	248	15.14	10.7		R1	215	15	9.8
	R2	247	15.21	10.3		R2	221	15.34	9.6
	R3	250	15.32	10.5		R3	218	15.08	9.8
	R4	248	15.18	10.5		R4	215	14.96	9.9
	R5	228	14.23	10.4		R5	210	14.76	10
	R6	249	15.3	10.3		R6	218	15.14	10
	R7	246	15.13	10.4		R7	218	15.09	10
	R8	247	15.17	10.5		R8	212	14.85	9.7
	R9	243	14.98	10.5251		R9	216	15.08	9.9
	R10	251	15.41	10.6		R10	220	15.28	10
	Sample C15 Capillary		SN:MG100000058			Sample C15 Venous		SN:MG100000058
	Sample Aliquots	CD4 Count	CD4 %	Hb		Sample Aliquots	CD4 Count	CD4 %	Hb
	R1	216	8.46	13		R1	151	7.14	13.7
	R2	222	8.74	12.7		R2	168	7.79	13.5
	R3	189	7.55	12.2		R3	172	7.96	13.7
	R4	196	7.88	12.9		R4	252	15.03	12.4
	R5	194	7.78	13.1		R5	250	14.98	12.2
	R6	209	8.34	12.8		R6	245	14.61	12.2
	R7	206	8.22	13		R7	242	14.69	12.3
	R8	205	8.22	13		R8	209	12.97	12.2
	R9	180	7.22	12.6		R9	239	14.63	12.3
	R10	184	7.49	12.9		R10	240	14.67	12.3

## Sheet: CARRY OVER
	MUHIMBILI UNIVERSITYOF HEALTH AND ALLIED SCIENCES
	DEPARTMENT OF MICROBIOLOGY AND IMMUNOLGY
	United Nations Road, Upanga. O. Box 65001, Dar es Salaam, Tanzania
		Carry Over Results
	Instrument:	FACS Presto
	Serial No:	MG100000060
	SAMPLE ID:	DH(3); DM(2) ; DL(3)
	Sequence:	High-Low-Medium-Low
	CARRY OVER
	Sequence	CD4 Count	CD4 %	Hb
a1	3	867	24.54	13.2
a2	3	887	24.42	13
	1	231	17.21	16.5
	1	224	17.39	16.5
	3	897	24.45	13.2
	3	903	24.42	13.3																																												Sample ID	CD4 Count
	3	830	24.01	13																																												D3	867
	2	437	17.19	13.1																																												D3	887
	2	401	15.65	13.1																																												D1	231
	2	351	14.8	12.9																																												DL2	224
	1	215	17.14	16.5
	1	222	17.37	16.2
	1	200	15.71	16.9																																												DM1
[truncated: 3 more columns]

## Sheet: INTRA INSTRUMENT VARIATION 1
			MUHIMBILI UNIVERSITYOF HEALTH AND ALLIED SCIENCES
			DEPARTMENT OF MICROBIOLOGY AND IMMUNOLGY
			United Nations Road, Upanga.P. O. Box 65001, Dar es Salaam, Tanzania
			INTRA -INSTRUMENT VARIATION
		Instrument		FACS PRESTO
		Operator		1
	Sample D1	SN:MG65100000058				Sample D1	SN:MG65100000059				Sample D1	SN:MG65100000060
	Sample Aliquots	CD4 Count	CD4 %	Hb		Sample Aliquots	CD4 Count	CD4 %	Hb		Sample Aliquots	CD4 Count	CD4 %	Hb
	R1	392	22.03	10		R1	325	19.14	9.5		R1	338	19.58	9.9
	R2	371	21.47	9.2		R2	364	21.32	9.2		R2	364	20.95	9.5
	R3	338	21.08	9.5		R3	322	19.88	9		R3	322	20.12	9.7
	R4	437	24.67	8.8		R4	340	20.39	8.9		R4	361	21.44	9.2
	R5	392	22.21	10.1		R5	345	19.65	9.3		R5	358	20.04	9.5
	R6	373	23.05	9.7		R6	337	19.49	10.2		R6	344	19.42	9.7
	R7	425	23.78	9.2		R7	356	20.96	8.9		R7	338	19.69	9.9
	R8	411	23.55	9		R8	356	20.72	9.5		R8	336	21.03	9.7
	R9	402	22.71	8.9		R9	327	19.66	9.1		R9	337	19.9	9.5
	R10	392	22.09	10.1		R10	396	22.34	10.1		R10	428	25.73	8.8
	Sample D2	SN:MG65100000058				Sample D2	SN:MG65100000059				Sample D2	SN:MG65100000060
	Sample Aliquots	CD4 Count	CD4 %	Hb		Sample Aliquots	CD4 Count	CD4 %	Hb		Sample Aliquots	CD4 Count	CD4 %	Hb
	R1	301	19.36	10.8		R1	302	19.25	10.7		R1	298	18.92	11
	R2	297	19.27	11.5		R2	287	18.46	10.9		R2	300	18.99	11.1
	R3	286	18.84	10.9		R3	276	18.21	11		R3	281	18.25	10.5
	R4	299	19.09	11.3		R4	308	19.41	10.9		R4	284	18.44	11.1
	R5	271	17.4	11		R5	288	18.19	10.9		R5	278	18.4	10.7
	R6	297	19	11.3		R6	294	19.25	11.4		R6	279	17.91	10.8
	R7	306	19.73	11.5		R7	304	19.71	11.6		R7	304	19.5	10.8
	R8	302	19.21	11.2		R8	290	18.84	11.4		R8	294	19.2	10.5
	R9	307	19.25	10.6		R9	315	20.29	11.6		R9	277	18.31	11.1
	R10	315	20.42	11.4		R10	296	19.28	11.5		R10	289	18.35	11.7
	Sample D3	SN:MG65100000058				Sample D3	SN:MG65100000059				Sample D3	SN:MG65100000060
	Sample Aliquots	CD4 Count	CD4 %	Hb		Sample Aliquots	CD4 Count	CD4 %	Hb		Sample Aliquots	CD4 Count	CD4 %	Hb
	R1	669	33.5	12.2		R1	677	33.59	12.9		R1	679	34.1	13
	R2	694	34.65	12.2		R2	699	35.07	12.5		R2	704	34.97	12.7
	R3	677	33.89	12.6		R3	676	33.76	12.6		R3	685	34.36	13
	R4	709	34.51	13.1		R4	696	34.36	13.5		R4	682	34.69	13
	R5	706	34.14	12.3		R5	712	34.3	12.4		R5	718	34.57	12.9
	R6	697	34.06	11.8		R6	683	34.57	12.5		R6	689	33.77	12.3
	R7	720	34.71	12.7		R7	675	34.23	12.8		R7	731	34.96	13.2
	R8	687	33.22	12.4		R8	691	33.48	12.3		R8	705	33.46	13.1
	R9	701	34.37	13.1		R9	702	34.11	13.5		R9	713	34.88	13.9
	R10	661	33.85	12.6		R10	692	34.95	12.7		R10	671	34.48	13.2
	Sample D4	SN:MG65100000058				Sample D4	SN:MG65100000059				Sample D4	SN:MG65100000060
	Sample Aliquots	CD4 Count	CD4 %	Hb		Sample Aliquots	CD4 Count	CD4 %	Hb		Sample Aliquots	CD4 Count	CD4 %	Hb
	R1	766	23.44	10.3		R1	769	23.53	10.9		R1	711	24.16	10.6
	R2	762	23.16	10.1		R2	758	23.04	10.3		R2	748	22.74	10.8
	R3	723	23.89	11.1		R3	730	23.73	10.9		R3	724	23.36	11
	R4	757	24.2	11.3		R4	782	23.73	10.5		R4	748	23.16	11
	R5	736	23.89	11.2		R5	738	23.92	11.2		R5	739	23.68	10.9
	R6	793	24.92	10		R6	798	24.65	9.9		R6	784	24.71	10.5
	R7	786	24.24	10.2		R7	781	24.6	10.6		R7	775	23.77	10.8
	R8	810	24.03	10		R8	811	24.2	10.6		R8	766	23.4	10.4
	R9	787	23.71	9.7		R9	783	23.88	10.3		R9	798	24.03	10.3
	R10	759	23.64	10.4		R10	755	23.83	11.8		R10	776	23.98	11
	Sample D5	SN:MG65100000058				Sample D5	SN:MG65100000059				Sample D5	SN:MG65100000060
	Sample Aliquots	CD4 Count	CD4 %	Hb		Sample Aliquots	CD4 Count	CD4 %	Hb		Sample Aliquots	CD4 Count	CD4 %	Hb
	R1	55	6.72	9.3		R1	58	1.07	9.4		R1	59	6.88	9.4
	R2	63	7.55	9.3		R2	64	8.43	9.5		R2	67	8.78	9.8
	R3	64	8.11	8.8		R3	56	6.62	9.4		R3	54	6.82	9.7
	R4	50	6.41	9		R4	58	7.17	9.5		R4	57	7.16	10
	R5	66	8.35	8.6		R5	56	6.78	9.5		R5	55	6.83	9.4
	R6	56	6.96	9.1		R6	57	7.28	9.2		R6	58	7.15	9.5
	R7	83	10.2	9.2		R7	55	6.83	9.6		R7	61	7.81	9.9
	R8	54	7.41	10.6		R8	54	6.95	9.7		R8	63	8.26	10.6
	R9	61	7.58	9.7		R9	59	7.37	9.7		R9	65	7.95	10.2		<100, deleted
	R10	56	7.11	9.1		R10	57	7.17	10.2		R10	57	7	9.7

## Sheet: INTRA INSTRUMENT VARIATION 2
			MUHIMBILI UNIVERSITYOF HEALTH AND ALLIED SCIENCES
			DEPARTMENT OF MICROBIOLOGY AND IMMUNOLGY
			United Nations Road, Upanga.P. O. Box 65001, Dar es Salaam, Tanzania
			INTRA -INSTRUMENT VARIATION
		Instrument		FACS PRESTO
		Operator		2
	Sample D1	SN:MG65100000058				Sample D1	SN:MG65100000059				Sample D1	SN:MG65100000060
	Sample Aliquots	CD4 Counts	CD4 %	Hb		Sample Aliquots	CD4 Counts	CD4 %	Hb		Sample Aliquots	CD4 Counts	CD4 %	Hb
	R1	334	19.59	8.6		R1	319	19.24	9.5		R1	342	20.13	8.9
	R2	359	20.54	9.4		R2	357	20.48	9.7		R2	363	20.79	9.8
	R3	325	19.3	8.9		R3	333	19.95	9.2		R3	325	19.33	9.6
	R4	333	19.46	8.8		R4	345	20.21	8.9		R4	329	19.4	9.2
	R5	332	19.47	8.6		R5	342	19.72	8.7		R5	335	19.68	9.2
	R6	370	21.02	9.2		R6	364	20.86	9.4		R6	385	21.7	9.5
	R7	326	19.37	9		R7	329	19.32	9		R7	324	19.4	9.5
	R8	352	20.05	9.1		R8	370	20.96	9		R8	356	20.38	9.8
	R9	328	19.54	9.4		R9	337	20.08	9.1		R9	326	19.48	9.8
	R10	346	19.94	8.9		R10	357	20.01	9.2		R10	339	20.24	9.5
	Sample D2	SN:MG65100000058				Sample D2	SN:MG65100000059				Sample D2	SN:MG65100000060
	Sample Aliquots	CD4 Counts	CD4 %	Hb		Sample Aliquots	CD4 Counts	CD4 %	Hb		Sample Aliquots	CD4 Counts	CD4 %	Hb
	R1	322	20.01	11		R1	316	20.04	11		R1	289	19.5	11.2
	R2	337	20.14	11.5		R2	342	21.32	11.4		R2	323	19.79	11.2
	R3	310	19.82	11.2		R3	306	19.57	10.9		R3	281	18.07	10.7
	R4	336	20.87	11.3		R4	349	21.06	11.8		R4	315	19.25	11.5
	R5	327	19.93	11.2		R5	325	19.76	11.5		R5	293	18.5	11
	R6	332	20.66	11.2		R6	324	20.72	11.1		R6	305	20.78	10.8
	R7	310	19.22	10.8		R7	295	18.75	11.5		R7	281	17.42	11.4
	R8	300	18.85	11.1		R8	313	18.93	11		R8	288	17.62	11.5
	R9	349	20.93	10.9		R9	345	20.98	11.3		R9	316	19.22	11.1
	R10	312	19.68	10.6		R10	305	19.12	10.8		R10	305	19.19	10.7
	Sample D3	SN:MG65100000058				Sample D3	SN:MG65100000059				Sample D3	SN:MG65100000060
	Sample Aliquots	CD4 Counts	CD4 %	Hb		Sample Aliquots	CD4 Counts	CD4 %	Hb		Sample Aliquots	CD4 Counts	CD4 %	Hb
	R1	675	33.07	12.4		R1	676	33.4	12.2		R1	678	33.08	13
	R2	665	33.83	12.5		R2	671	34.3	12.7		R2	659	33.43	12.7
	R3	662	34.08	11.8		R3	665	33.81	11.8		R3	674	34.23	12.23
	R4	645	33.11	12.6		R4	657	33.52	12.5		R4	633	33.63	13.1
	R5	655	34.03	12.6		R5	650	33.8	12.7		R5	617	32.75	13.2
	R6	705	34.93	12.4		R6	703	34.97	12.5		R6	706	34.8	12.7
	R7	682	34.02	12.6		R7	697	34.18	12.7		R7	653	33.42	12.6
	R8	670	33.68	12		R8	667	33.7	12		R8	680	34.01	13.1
	R9	655	33.69	12		R9	675	34.04	12.3		R9	660	33.79	12.5
	R10	712	34.53	12.9		R10	698	34.05	12.6		R10	708	34.69	13.1
	Sample D4	SN:MG65100000058				Sample D4	SN:MG65100000059				Sample D4	SN:MG65100000060
	Sample Aliquots	CD4 Counts	CD4 %	Hb		Sample Aliquots	CD4 Counts	CD4 %	Hb		Sample Aliquots	CD4 Counts	CD4 %	Hb
	R1	795	23.4	10.6		R1	807	23.88	10.6		R1	796	24.18	10.7
	R2	810	23.91	10.3		R2	805	24	10.5		R2	800	23.73	10.6
	R3	821	24.2	10.8		R3	791	24.12	11.1		R3	792	23.93	10.9
	R4	808	23.91	10.4		R4	801	24	10.7		R4	802	23.9	10.7
	R5	807	24.08	11		R5	814	24	10.9		R5	806	23.71	11
	R6	809	23.64	10.2		R6	799	23.89	10.9		R6	809	23.83	10.8
	R7	828	24.37	10.2		R7	828	24.48	10.3		R7	801	24.33	10.5
	R8	812	23.94	11		R8	814	23.93	11.3		R8	789	23.19	10.6
	R9	800	23.89	10.5		R9	806	23.81	10.7		R9	801	23.46	10.4
	R10	799	23.33	10.5		R10	804	24.09	10.2		R10	784	23.21	10.6
	Sample D5	SN:MG65100000058				Sample D5	SN:MG65100000059				Sample D5	SN:MG65100000060
	Sample Aliquots	CD4 Counts	CD4 %	Hb		Sample Aliquots	CD4 Counts	CD4 %	Hb		Sample Aliquots	CD4 Counts	CD4 %	Hb
	R1	64	7.84	8.6		R1	97	11.6	8.8		R1	64	7.99	9.2
	R2	69	8.09	9.3		R2	67	8.331	8.8		R2	63	7.65	9.8
	R3	65	7.87	9.2		R3	76	9.05	9.5		R3	64	7.37	8.5
	R4	51	6.31	9.9		R4	44	5.56	10.4		R4	55	6.89	9.6
	R5	77	9.37	8.8		R5	103	12.06	9.3		R5	65	7.81	9.2
	R6	112	12.73	9.5		R6	57	6.95	9.2		R6	54	6.48	9.7
	R7	68	8.48	8.7		R7	48	5.92	9.9		R7	59	7.26	9.4
	R8	62	7.48	9.3		R8	58	7.15	9.9		R8	58	7.16	9.4
	R9	73	8.78	8.8		R9	67	8.37	9.3		R9	64	7.71	9.4		<100, deleted
	R10	105	12.21	9		R10	96	11.41	9.5		R10	74	8.95	8.9

## Sheet: INTRA INSTRUMENT VARIATION 3
			MUHIMBILI UNIVERSITYOF HEALTH AND ALLIED SCIENCES
			DEPARTMENT OF MICROBIOLOGY AND IMMUNOLGY
			United Nations Road, Upanga.P. O. Box 65001, Dar es Salaam, Tanzania
			INTRA -INSTRUMENT VARIATION
		Instrument		FACS PRESTO
		Operator		3
	Sample D1	SN:MG65100000058				Sample D1	SN:MG65100000059				Sample D1	SN:MG65100000060
	Sample Aliquots	CD4 Count	CD4 %	Hb		Sample Aliquots	CD4 Count	CD4 %	Hb		Sample Aliquots	CD4 Count	CD4 %	Hb
	R1	344	20.31	9		R1	406	24.11	9.4		R1	342	20.03	9.4
	R2	412	24	9		R2	354	20.83	9.3		R2	414	24.46	9.4
	R3	343	20.66	9.2		R3	387	22.91	9.3		R3	376	22.32	9.3
	R4	382	22.24	9.1		R4	299	19.71	9.2		R4	312	20.16	9.7
	R5	390	24.06	9.1		R5	432	25.04	9.5		R5	460	25.62	9.1
	R6	362	21.54	9		R6	462	25.24	9.7		R6	391	21.92	9.8
	R7	369	21.68	8.8		R7	359	21.21	8.6		R7	358	21.07	9.5
	R8	355	20.8	8.9		R8	452	24.48	8.9		R8	382	21.48	9
	R9	336	20	8.7		R9	436	24.55	9.6		R9	358	20.4	9.5
	R10	347	20.2	8.6		R10	326	20.17	9.3		R10	348	20.79	8.9
	Sample D2	SN:MG65100000058				Sample D2	SN:MG65100000059				Sample D2	SN:MG65100000060
	Sample Aliquots	CD4 Count	CD4 %	Hb		Sample Aliquots	CD4 Count	CD4 %	Hb		Sample Aliquots	CD4 Count	CD4 %	Hb
	R1	309	19.04	10.9		R1	282	17.81	10.4		R1	295	18.2	11.9
	R2	331	19.73	10.5		R2	303	18.44	11.1		R2	312	19.09	12
	R3	315	19.6	11.1		R3	315	18.95	10.9		R3	290	17.74	10.7
	R4	318	19.26	10.6		R4	308	19.35	11		R4	298	18.57	10.7
	R5	317	19.96	10.4		R5	308	19.48	11.1		R5	293	18.57	10.9
	R6	285	18.11	11.2		R6	318	19.17	11.5		R6	293	18.36	10.5
	R7	311	19.54	11.3		R7	294	18.18	10.9		R7	302	18.6	11
	R8	310	19.41	11.5		R8	307	19.27	10.9		R8	290	18	10.9
	R9	314	19.42	11		R9	311	19.67	10.9		R9	327	19.79	10.8
	R10	325	19.53	10.7		R10	310	19.63	11.2		R10	292	18.34	11.5
	Sample D3	SN:MG65100000058				Sample D3	SN:MG65100000059				Sample D3	SN:MG65100000060
	Sample Aliquots	CD4 Count	CD4 %	Hb		Sample Aliquots	CD4 Count	CD4 %	Hb		Sample Aliquots	CD4 Count	CD4 %	Hb
	R1	700	32.9	12.5		R1	688	34.44	12.4		R1	725	34.85	12.4
	R2	692	32.7	12.5		R2	663	33.84	13.9		R2	675	33.08	12.7
	R3	689	33.43	12.3		R3	688	34.53	12.3		R3	729	34.56	12.9
	R4	684	32.34	12.2		R4	689	34.22	12.6		R4	685	33.89	12.9
	R5	691	32.67	12.9		R5	700	33.53	12.7		R5	673	33.86	13.7
	R6	685	32.7	12.8		R6	721	33.89	12.7		R6	680	34.38	12.5
	R7	685	32.5	13		R7	680	33.92	13		R7	680	33.11	12.8
	R8	641	32.95	12.5		R8	674	34.14	13.9		R8	728	34.48	13.2
	R9	685	32.47	12.7		R9	718	34.21	12.4		R9	686	33.96	13.1
	R10	683	32.74	13		R10	677	33.85	13.3		R10	729	34.37	13.3
	Sample D4	SN:MG65100000058				Sample D4	SN:MG65100000059				Sample D4	SN:MG65100000060
	Sample Aliquots	CD4 Count	CD4 %	Hb		Sample Aliquots	CD4 Count	CD4 %	Hb		Sample Aliquots	CD4 Count	CD4 %	Hb
	R1	791	23.89	10.4		R1	767	23.01	10.7		R1	806	23.31	10.6
	R2	819	23.66	10.6		R2	815	24.63	10.2		R2	786	23.01	10.6
	R3	811	24.81	9.7		R3	824	24.11	10.2		R3	813	24.28	10.3
	R4	697	22.8	9.7		R4	699	22.8	10.2		R4	744	24.01	10
	R5	761	23.17	9.8		R5	810	24.28	10.2		R5	754	23	10
	R6	812	24.17	9.8		R6	799	23.22	10.9		R6	817	24.36	10.1
	R7	803	24.18	9.8		R7	766	23.11	10.7		R7	805	23.93	10.6
	R8	832	24.46	10.2		R8	823	24.14	10.2		R8	808	24.23	9.8
	R9	750	24	9.8		R9	821	24.22	10.3		R9	814	23.11	11.5
	R10	798	24.07	9.8		R10	818	24.24	10.1		R10	752	22.82	10.2
	Sample D5	SN:MG65100000058				Sample D5	SN:MG65100000059				Sample D5	SN:MG65100000060
	Sample Aliquots	CD4 Count	CD4 %	Hb		Sample Aliquots	CD4 Count	CD4 %	Hb		Sample Aliquots	CD4 Count	CD4 %	Hb
	R1	60	7.43	9.9		R1	65	8.49	10.1		R1	74	9.43	9.8
	R2	51	6.53	9.2		R2	65	8.47	9.9		R2	60	7.61	9.6
	R3	63	7.81	9.6		R3	54	7	9.6		R3	73	9.32	10
	R4	55	7.12	9.2		R4	75	9.68	9.8		R4	73	9.36	9.9
	R5	63	7.74	10		R5	61	7.65	9.7		R5	54	6.87	10.3
	R6	71	9.2	9.5		R6	63	8.2	10.2		R6	62	7.8	10.4
	R7	66	8.16	9.8		R7	66	8.33	10.1		R7	70	9.06	9.9
	R8	72	9.19	9.8		R8	76	9.67	10		R8	66	8.13	9.9
	R9	68	8.76	9.9		R9	67	8.2	10.2		R9	65	8.02	10.3		<100, deleted
	R10	47	6.13	9.3		R10	71	9.13	9.8		R10	65	7.91	10.2

## Sheet: ACCURACY PRESTo
	MUHIMBILI UNIVERSITYOF HEALTH AND ALLIED SCIENCES
	DEPARTMENT OF MICROBIOLOGY AND IMMUNOLGY
	United Nations Road, Upanga.P. O. Box 65001, Dar es Salaam, Tanzania
		Accuracy Results
	Instrument	FACS PRESTO
	Serial No:	SN:MG65100000058
	Sample Number	ACCURACY FOR CAPPILARY BLOOD				ACCURACY FOR VENOUS BLOOD
		CD4 Count	CD4 %	Hb		CD4 Count	CD4 %	Hb
	8	451	20.83	10.1		371	19.72	9.8
	9	559	26.45	10.9		539	26.33	10.3
	10	339	16.2	12.3		278	16.74	11.7
	20	382	23.84	10.1		409	24.87	10
	21	589	18.68	9.9		536	18.23	10.5
	22	499	19.9	7.3		393	19.3	6
	23	712	24.81	12.9		616	27.19	12.7
	24	*	*	*		138	5	11
	42	769	29.95	11.9		638	29.34	12.3
	49	293	9.56	10.7		290	10.22	10.1
	50	911	34.77	10.5		816	36.31	9.9
	53	131	9.78	10.6		110	9.87	9.5
	55	*	*	*		150	11.67	9
	57	*	*	*		472	21.63	11.9
	64	468	20.9	12.5		427	23.58	12.3
	68	293	16.45	8.4		264	18.33	8.9
	71	436	32.18	8.4		431	28.42	8.1
	74	762	32.63	13.6		698	31.2	13.4
	77	267	15.89	9.6		184	15.15	8.3
	80	677	43.32	12.4		597	43.65	11.7
	82	*	*	*		*	*	14.1
	83	963	30.94	10.9		838	31.19	10.7
	90	700	22.94	10.6		491	21.29	10.3
	94	996	27.27	12.5		1033	30.28	11.9
	98	726	30.22	12		*	*	*
	101	269	13.89	10.6		211	15.65	8.4
	103	212	9.05	11.5		160	10.28	10.2
	105	731	43.05	13.6		617	42.43	12
	107	986	28.91	11.5		936	30.85	10.8
	109	558	25.2	13.7		480	27.94	13.1
	111	509	12.81	9.1		*	*	*
	112	1133	31.07	11.2		916	32.53	9.5
	114	730	43.7	10.2		689	44.78	10.4
	115	32	2.89	10.9		19	3.17	9.9
	116	90	6.3	13		*	*	*
	117	237	12.13	8.3		205	13.24	7.5
	119	284	10.06	13.8		284	11	11.9
	122	222	10.44	11		215	10.66	11.6
	125	638	27.81	12.8		560	27.14	12.5
	127	314	25.21	11.6		296	28.51	11.3
	131	18	1.88	12.5		23	2.75	12
	151	281	27.78	4.5		299	30.2	5.3
	165	116	6.48	6.2		113	11.36	5.6
	166	657	25.98	14.3		517	29.71	12.9
	167	310	12.92	13.4		243	13.7	14.1
	168	500	36.06	9.2		532	35.44	10.4
	169	98	9.48	12.7		91	10.54	12.3
	170	241	14.38	12.3		181	14.29	11.2
	172	648	28.7	11		519	31.23	9.2
	174	90	5.46	9.7		71	6.05	8.5
	176	177	11.87	12.4		144	13.03	11
	177	458	16.15	13.4		388	18.04	13.3
	179	16	3.18	8.8		20	4.12	8.7
	182	505	18.52	10.3		433	20.89	10.5
	183	251	15.38	10.6		282	16.67	11.7
	185	12	1.14	12.2		22	2.86	10
	189	86	4.62	11.7		81	4.61	11
	194	429	14.58	14.3		347	13.39	11.9
	200	278	10.69	11.4		285	11.14	11.9
	202	769	21.65	8.2		643	23.47	7.8
	204	377	15.63	10.5		308	16.09	10.2
	207	281	8.56	12.6		218	8.04	11.4
	210	286	10.49	12.2		261	11.89	12.4
	211	442	29.83	9.9		423	26.49	10.4
	213	373	15.76	11.7		362	15.62	11.4
	214	329	12.61	11.9		339	12.95	11.7
	215	398	18.55	11.6		341	18.71	11.2
	216	587	27.64	8.9		557	29.04	9
	218	353	18.88	6.3		279	19.9	5.5
	223	424	12.67	11.3		347	14.75	10.4
	239	*	*	*		*	*	*
	241	258	17.83	12.5		265	22.13	11.4
	Serial No:	SN:MG65100000059
	Sample Number	ACCURACY FOR CAPPILARY BLOOD				ACCURACY FOR VENOUS BLOOD
		CD4 Count	CD4 %	Hb		CD4 Count	CD4 %	Hb
	3	259	17.08	9.3		253	19.23	8.9
	4	813	27.96	10.3		694	29.76	10.4
	5	669	31.45	10.5		664	31.25	10.3
	6	255	20.96	12.5		234	19.55	12
	7	603	20.87	12.7		419	22.08	12.2
	16	808	24.66	11.8		761	23.66	10.1
	17	817	24.41	11.7		734	25.12	11.4
	18	333	16.99	9.3		307	18.59	10
	19	288	13.94	11.7		250	12.85	11.9
	27	690	30.97	11.8		577	30.68	10.5
	28	667	32.45	12.1		579	31.72	10.5
	29	883	31.21	10.7		789	33.02	10.3
	31	868	27.37	12.8		748	27.4	11
	32	572	27.79	12.8		516	30.13	11.4
	33	433	20.37	12.6		411	18.55	12.4
	34	536	22.82	10.1		493	21.18	8.4
	37	489	31.79	13.7		416	34.23	12.7
	38	663	31.76	11.7		620	38.15	11.3
	40	325	12.7	9.9		288	14.17	9.3
	41	577	31.66	13.6		523	32.65	12.4
	43	813	29.28	14.5		727	30.3	13.5
	44	*	*	*		267	15.93	12.7
	45	*	*	*		538	37.6	11.7
	46	99	4.39	12.3		57	3.65	11.8
	51	*	*	*		156	7.41	8.7
	54	624	21.01	12.9		505	19.33	11.1
	58	237	12.95	11.1		232	14.76	10.8
	60	1380	38.33	12.2		1330	39.02	11.6
	63	219	12.2	12.9		202	13.41	11.5
	65	322	20.58	9.6		309	21.14	8.2
	66	533	24.24	13.8		413	21.66	13.1
	69	293	20.22	14.9		260	22.74	13
	75	795	34.78	12.7		759	38.05	12.2
	78	640	17.6	9.2		645	18.92	8.9
	79	377	20.05	14.6		328	20.4	13.2
	86	*	*	*		490	23.24	12
	87	503	48.11	4.5		424	51.48	4.9
	88	13	0.94	12.9		18	1.48	11.6
	91	*	*	*		*	*	*
	96	210	12.02	6.7		*	*	6.8
	100	206	22.3	12.5		197	25.55	12
	139	406	15.88	14.2		273	20.32	13.7
	140	261	14.04	10.9		203	14.49	10.3
	143	71	2.04	9.1		59	1.84	8.8
	145	159	7.4	15.4		186	9.56	15.4
	146	241	20.36	9.3		280	19.74	10.7
	148	396	18.88	13.3		390	21.79	12.3
	149	216	24.96	16		154	20.25	15.1
	150	455	17.03	11.7		376	17.53	10
	152	100	4.46	7.2		*	*	*
	153	410	23.75	10.8		543	22.93	13.2
	155	139	7.16	10.5		133	7.41	10.1
	156	186	10.08	13.6		173	11.04	12.6
	158	289	14.08	11.1		270	14.57	10.5
	181	770	16.9	7.7		674	18.01	6.3
	184	181	10.93	9.9		178	13.91	10.2
	186	225	4.97	9.8		166	5.16	10.6
	188	677	26.99	10.1		492	25.73	9.5
	190	164	11.77	12.3		160	12.47	12.9
	191	112	12.71	9.9		96	15.3	9.1
	192	373	10.27	11.8		346	10.36	11.4
	193	669	21.6	14		597	21.85	13.8
	195	288	12.41	14.1		249	13.07	13.9
	196	529	19.08	11.2		548	21.03	11.9
	197	120	8.92	8.4		83	8.58	8.5
	199	230	14.88	11.8		187	14.25	11.5
	201	298	9.84	9.8		358	10.5	10.1
	203	308	13.9	10.8		257	15.96	10.4
	205	288	4.46	9.9		200	5.42	9.7
	206	792	23.87	11.5		858	25.1	9.9
	208	214	21.09	13.6		252	10.47	9
	209	12	1.31	8.4		18	2.21	8.6
	212	221	9.2	13.8		182	10.66	13.3
	217	239	6.46	5.5		*	*	*
	219	185	6.66	8.5		189	6.98	8.7
	220	302	9.37	7.2		314	9.66	7.4
	222	401	17.09	16.6		334	19.21	14.8
	225	446	10.44	11.3405		405	11.32	10.8
	226	269	31.5	5.4		189	30.41	5.2
	227	363	20.69	14.4		329	23.36	13.9
	228	193	23.85	13.6		*	*	*
	229	139	9.39	12.1		139	10.27	12
	230	46	5.87	8		81	4.16	8.2
	231	161	9.47	12.3196		196	8.1	12.7
	232	177	12.82	14.1		153	15.8	12.6
	233	543	25.04	12.5		516	26.71	12.5
	234	73	4.84	9.4		77	7.63	9.1
	235	304	17.59	14		272	17.28	13.8
	236	147	4.23	9.6		147	4.63	10.4
	238	207	9.17	14.9		209	9.25	14.3
	242	141	11.91	12.2		130	9.04	12.4
	243	603	31.86	11.1		538	34.32	10.6
	244	44	4.19	9.6		29	4	10.1
	245	403	19.44	10.6		411	19.32	10.6
	246	75	2.36	8.4		60	2.03	8.5
	Serial No:	SN:MG65100000060
	Sample Number	ACCURACY FOR CAPPILARY BLOOD				ACCURACY FOR VENOUS BLOOD
		CD4 Count	CD4 %	Hb		CD4 Count	CD4 %	Hb
	1	513	24.49	14.6		414	25.06	13.4
	2	463	23.49	12.1		489	25.75	12
	11	*	*	7.4		*	*	6.4
	12	407	14.27	11		341	14.75	10.5
	13	110	5.65	9.4		83	6.06	9.1
	14	452	16.02	9.5		409	19.18	11.3
	15	*	*	*		*	*	*
	25	13	1.09	10		8	1.04	8.7
	26	995	35.19	12.9		935	34.81	11.9
	30	87	8.78	13.8		62	6.75	13.8
	35	420	25.42	14.1		445	26.02	13.1
	36	1192	33.88	13.3		939	34.94	11.9
	39	786	23.83	12.8		748	23.14	12.3
	47	*	*	*		504	27.85	11.1
	48	591	42.39	13.2		584	45.88	12.8
	52	99	7.69	12.6		72	9.75	12.3
	56	249	6.33	12.2		258	7.9	11.3
	59	354	14.71	13.3		316	14.06	12.6
	61	37	4	10		21	3.8	9.9
	62	620	21.95	13.1		592	24.7	12.4
	67	250	14.86	14.3		198	14.94	13.5
	70	732	10.14	11.9		481	12.42	10
	72	326	18.03	13.7		272	18.34	13
	73	1052	33.58	12.2		946	34.97	11.6
	76	461	13.5	11.5		318	13.18	12.1
	81	107	5.44	13.3		90	5.37	13.3
	84	*	*	*		962	31.52	12.7
	85	843	26.49	12.4		672	26.02	12.2
	89	603	20.85	11.5		462	20.38	9.6
	92	312	10.39	13		251	11.7	11.4
	93	1106	42.11	12.2		1090	42.22	10.6
	95	308	14.74	12.4		243	16.52	10.4
	97	706	26.42	12.2		683	29.34	11.4
	99	201	9.1	12		205	9.26	12.1
	102	741	27.1	15		705	27.06	13.2
	104	314	21.15	12.9		300	24.23	14.5
	106	466	29.33	12.5		483	38.97	11
	108	*	*	*		672	18.68	9.2
	110	333	15.49	9.1		284	16.66	9.2
	113	449	19.26	13.7		361	19.55	12.9
	118	431	11.67	8.4		350	11.2	8.3
	120	72	3.56	12.3		61	4.79	11.9
	121	*	*	*		*	*	*
	123	320	17.93	12.6		266	16.52	13
	124	344	30	11.7		306	28.98	10.9
	126	*	*	*		382	30.4	11.6
	128	*	*	*		*	*	*
	129	609	16.88	10.3		565	20.21	9.3
	130	*	*	*		*	*	*
	132	374	16.28	12.9		347	18.36	12.5
	133	*	*	*		*	*	*
	134	268	20.05	11.4		214	20.47	10.4
	135	271	12.64	12.5		288	13.2	12.5
	136	395	15.62	13.5		318	16.23	12
	137	279	12.26	10.3		253	14.26	10.1
	138	500	19.85	13.3		445	19.65	12.7
	141	*	*	*		294	28.15	13.8
	142	443	22.96	15.6		401	25.58	14.7
	144	417	17.19	10.4		362	16.39	10.3
	147	224	30.84	10.8		266	26.53	12.2
	154	640	27.28	10.6		561	28.15	9.8
	157	141	4.57	10.2		121	5.37	9.7
	159	277	18.44	14.2		216	16.4	13
	160	*	*	*		307	11.61	11.2
	161	*	*	*		245	11.51	13.2
	162	337	13.84	11.8		313	13.15	11.1
	163	748	14.75	12.2		572	14.68	12
	164	803	29.2	14		572	30.29	12.3
	171	468	18.78	10.4		316	19.6	10.5
	173	213	10.89	9.1		194	12.2	9
	175	207	7.32	8.9		177	8.75	9.1
	178	326	10.78	11.6		247	12	9.6
	180	34	1.78	11.4		38	2.35	*
	187	707	24.27	11.4		581	24.52	10.5
	198	97	5.59	9.8		101	6.07	9.6
	221	359	24.86	15.1		314	26.04	14.2
	224	146	6.3	11.2		199	5.15	12.8
	237	304	21.28	8.7		304	21.28	8.7
	240	19	1.32	12.9		18	1.52	11.9
	247	89	4.4	7.9		88	4.33	7.3
	*	No result

## Sheet: ACCURACY CALIBUR
	MUHIMBILI UNIVERSITYOF HEALTH AND ALLIED SCIENCES
	DEPARTMENT OF MICROBIOLOGY AND IMMUNOLGY
	United Nations Road, Upanga.P. O. Box 65001, Dar es Salaam, Tanzania
			Accuracy Results
	Laboratory	MUHAS
	Instrument	FACS Calibur
	Serioal No:	E4305
	SAMPLE NO	CD 4 COUNT	CD4 %		SAMPLE NO	CD 4 COUNT	CD4 %
	1	517.71	25.73		125	506.58	27.14
	2	473.01	23.61		126	333.58	31.62
	3	237.51	17.99		127	257.29	26.18
	4	789.32	28.42		128	19.11	1.53
	5	649.64	31.4		129	467.07	19.94
	6	260.4	19.36		130	238.05	6.45
	7	415.96	20.1		131	16.68	2.49
	8	395.17	21		132	197.32	16.64
	9	540.08	25.18		133	535.21	23.35
	10	265.29	15.43		134	173.79	23.19
	11	705.05	24.11		135	214.49	12.16
	12	307.36	13.42		136	251.49	15.4
	13	82.71	5.55		137	200.98	13.31
	14	441.12	18.97		138	371.82	19.86
	15	2.02	0.44		139	255.6	21.49
	16	779.65	21.11		140	190.24	15.18
	17	763.11	23.83		141	266.55	28.42
	18	284.19	17.88		142	313.03	24.67
	19	266.45	13.39		143	39.51	1.49
	20	365.15	24.55		144	277.04	16.08
	21	546.28	18.76		145	113.31	7.75
	22	324.55	19.23		146	240.86	20.32
	23	506.9	25.29		147	160.45	29.37
	24	126.87	5.04		148	314.07	19.5
	25	3.99	0.62		149	124.22	19.93
	26	772.19	32.9		150	283.21	16.35
	27	534.2	30.36		151	226.09	28.84
	28	495.23	30.27		152	43.44	5.9
	29	670.35	31.72		153	343.14	25.2
	30	71.23	8.56		154	380.27	25.58
	31	601.73	25.8		155	91.81	6.49
	32	397.7	26.7		156	133.35	11.46
	33	338.35	17.99		157	77.02	4.71
	34	462.02	20.54		158	214.68	14.5
	35	376.98	24.98		159	165.75	15.62
	36	810.84	34.65		160	251.14	11.22
	37	340.34	32.52		161	186.53	11.46
	38	507.65	35.57		162	261.56	13.99
	39	636.16	22.76		163	477.23	14.64
	40	263.85	14.19		164	463.06	30.59
	41	449.81	29.66		165	76.48	10.37
	42	531.97	28.18		166	404.57	28.57
	43	610.86	29.11		167	196.02	12.66
	44	266.4	16.92		168	512.85	35.27
	45	491.67	35.78		169	70.37	9.07
	46	61.86	4.07		170	163.85	15.08
	47	479.82	27.65		171	236.42	18.39
	48	497.72	44.3		172	467.88	32.33
	49	266.51	9.76		173	165.64	12.26
	50	708.31	35.22		174	59.52	6.11
	51	139.86	7.38		175	126.77	7.48
	52	63.91	9.89		176	122.53	12.42
	53	104.65	9.99		177	301.54	15.46
	54	450.07	19.2		178	221.87	11.18
	55	129.23	12.24		179	12.15	2.9
	56	230.55	7.35		180	26.41	1.68
	57	401.08	19.93		181	583.12	17.99
	58	177.07	13.43		182	395.27	20
	59	285.77	14.22		183	195.16	14.48
	60	1253.98	39.48		184	142.13	13.62
	61	17.6	3.76		185	13.28	1.92
	62	425.78	22.05		186	162.24	5.61
	63	171.41	13.05		187	531.34	24.48
	64	358.98	22.21		188	463.73	24.59
	65	231.47	22.3		189	73.31	4.86
	66	389.21	20.7		190	175.05	15.86
	67	172.02	15.18		191	90.74	17.02
	68	236.03	17.39		192	336.02	11.16
	69	183.96	23.22		193	526.53	21.05
	70	376.81	9.04		194	305.54	13.24
	71	369.99	28.87		195	222.94	12.58
	72	421.8	18.55		196	447.29	19.82
	73	901.3	34.16		197	66.13	8.15
	74	1431.96	29.99		198	94.79	6.49
	75	742.21	34.29		199	168.81	14.24
	76	381.59	14.01		200	215.23	9.79
	77	178.63	15.73		201	222.53	8.63
	78	619.73	18.16		202	515.64	23.3
	79	325.38	19.03		203	215.45	15.35
	80	607.82	42.23		204	276.3	17.52
	81	94.96	5.29		205	216.02	4.87
	82	*	*		206	647.32	23.36
	83	930.37	31.08		207	193.24	7.89
	84	1002.34	30.16		208	180.85	10.2
	85	727.47	26.21		209	22.62	3.35
	86	520.84	21.96		210	230.92	13.79
	87	389.73	48.59		211	362.48	29.72
	88	15.96	1.26		212	150.71	10.82
	89	503.25	19.97		213	295.53	15.69
	90	544.8	22.42		214	275.53	12.86
	91	*	*		215	263.75	18.06
	92	493.63	11.35		216	493.57	27.69
	93	1053.66	41.55		217	147.89	6.2
	94	1044.27	27.51		218	220.11	19.56
	95	239.25	17.71		219	146.39	6.78
	96	185.21	13.33		220	236.39	10.46
	97	645.02	28		221	230.7	23.94
	98	627.87	29.19		222	282.15	18.9
	99	183.12	8.16		223	279.48	14.15
	100	204.91	24.8		224	107.54	5.91
	101	207.05	19.7		225	322.98	11.05
	102	643.64	26.99		226	159.37	35.05
	103	150.01	11.46		227	268.91	21.58
	104	299.91	24.36		228	171.81	23.9
	105	533.16	43.38		229	119.6	9.52
	106	344.12	40.8		230	35.85	5.2
	107	811.01	29.87		231	146.7	8.53
	108	643.3	18.03		232	141.79	16.06
	109	403.22	26.53		233	417.47	23.09
	110	254.25	16.81		234	52.56	7.98
	111	351.91	13.61		235	233.19	16.86
	112	802.06	32.52		236	136.63	4.34
	113	336.8	20.93		237	261.19	19.28
	114	627.99	44.19		238	152.43	8.1
	115	19.76	3.15		239	436.8	57.12
	116	46.71	5.76		240	19.3	1.91
	117	167.56	11.85		241	207.32	21.81
	118	285.49	11.46		242	111.58	6.8
	119	225.98	10.49		243	360.69	34.21
	120	51.14	4.37		244	28.86	4.35
	121	223.17	17.79		245	322.65	18.37
	122	185.36	9.91		246	56.54	2.01
	123	214.8	16.07		247	71.61	4.16
	124	269.39	28.41
	*	Not done

[truncated: 1 more sheets: CONTROLS]
